# Supplementary material for: Beyond the Mevalonate Pathway: Control of Post-Prenylation Processing by Mutant p53
Source: Front Oncol. 2020 Nov 5;10:595034. doi: 10.3389/fonc.2020.595034 (PMC7674641; doi:10.3389/fonc.2020.595034)
Supplement: Supplementary file 1 [file Table_1.xlsx]

## Sheet: Hoja1
Protein Name	CAAX motif	Prenyl Group	ICMT substrate	Reference
G protein-coupled receptor kinase 1 (GRK1)	CLVS	15C	Yes	Inglese et al. 1992; Christiansen et al. 2016
G protein subunit gamma transducin 1 (GNGT1/GNG1)	CVIS	15C	Yes	Philips et al. 1995; Michaelson et al. 2002
G protein subunit gamma 2 (GNG2)	CAIL	20C	Yes	Philips et al. 1995; Michaelson et al. 2002
Lamin B1 (LMNB1)	CAIM	15C	Yes	Maske et al. 2003; Malhas et al. 2007; Adam et al. 2013
Lamin A (LMNA)	CSIM	15C	Yes	Bergo et al. 2002; Barrowman et al. 2008
ERAS	CSVA	15C	Yes	Takahashi et al. 2005
HRAS	CVLS	15C	Yes	Michaelson et al. 2005; Karnoub and Weinberg 2008
KRAS4A	CIIM	15C	Yes	Bergo et al. 2000; Michaelson et al. 2005; Karnoub and Weinberg 2008
KRAS4B	CVIM	15C	Yes	Bergo et al. 2000; Michaelson et al. 2005; Karnoub and Weinberg 2008
NRAS	CVVM	15C	Yes	Michaelson et al. 2005; Karnoub and Weinberg 2008
RAB3B	CSC	20C	Yes	Bergo et al. 2001
RAB3D	CSC	20C	Yes	Bergo et al. 2001
RAB4A	CGC	20C	Yes	Li and Stahl 1993; Ka et al. 2007
RAB6A	CSC	20C	Yes	Bergo et al. 2001
RAB7A	CSC	20C	Yes	Ka et al. 2007
RAB8A	CVLL	20C	Yes	Joberty et al. 1993; Ka et al. 2007
RAB13	CSLG	20C	Yes	Joberty et al. 1993; Ka et al. 2007
RAB18	CSVL	20C	Yes	Ka et al. 2007
RAB23	CSVP	20C	Yes	Ka et al. 2007
RAB27A	CGC	20C	Yes	Ka et al. 2007
RALA	CCIL	20C	Yes	Kinsella et al. 1991; Falsetti et al. 2007; Gentry et al. 2015
RALB	CCLL	20C	Yes	Falsetti et al. 2007; Gentry et al. 2015
RHEB1	CHLM	15C	Yes	Clark et al. 1997; Takahashi et al. 2005
RHEB2	CSVM	15C	Yes	Clark et al. 1997; Takahashi et al. 2005
RHOA	CLVL	20C	Yes	Yoshida et al. 1991; Katayama et al. 1991; Lu et al. 2004
RHOB	CKVL	15C/20C *	Yes	Armstrong et al. 1995; Adamson et al. 1992; Roberts et al. 2008
RHOC	CPIL	20C	Yes	Adamson et al. 1992; Roberts et al. 2008
RHOD	CVVT	15C	Yes	Roberts et al. 2008
RHOH	CKIF	15C/20C *	Yes	Roberts et al. 2008
CDC42	CCIF	20C	Yes	Yamane et al. 1991; Michaelson et al. 2005
RAC1	CLLL	20C	Yes	Joyce and Cox 2003; Cushman and Casey 2009
RAC2	CSLL	20C	Yes	Kinsella et al. 1991; Philips et al. 1993; Michaelson et al. 2005
RAC3	CTVF	20C	Yes	Joyce and Cox 2003; Zhu et al. 2011
Phosphodiesterase 6A (PDE6A/PDEa)	CCIQ	15C	Yes	Ong et al. 1989; Anant et al. 1992; Christiansen et al. 2016
Phosphodiesterase 6B (PDE6B/PDEb)	CCIL	20C	Yes	Ong et al. 1989; Anant et al. 1992; Christiansen et al. 2016
Lamin B2 (LMNB2)	CYVM	15C	Methylation	Kitten and Nigg 1991; Adam et al. 2013
RAB3A	CAC	20C	Methylation	Farnsworth et al. 1991; Smeland et al. 1994
RAP1A	CLLL	20C	Methylation	Buss et al. 1991
RAP1B	CQLL	20C	Methylation	Kawata et al. 1990
STK11/LKB1	CKQQ	15C	ND	Houde et al. 2014
PTP4A1	CCIQ	15C/20C *	ND	Cates et al. 1996
PTP4A2	CCVQ	15C/20C *	ND	Cates et al. 1996
RAP2A	CNIQ	15C	ND	Farrell et al. 1993
RAP2B	CVIL	20C	ND	Farrell et al. 1993
RAP2C	CVVQ	20C	ND	Paganini et al. 2006; Chan et al. 2009
PPP1R16B/TIMAP	CRIS	15C	ND	Cao et al. 2002; Boratkó et al. 2013
